# Supplementary material for: The Impact of COVID-19 on Mortality in Spain: Monitoring Excess Mortality (MoMo) and the Surveillance of Confirmed COVID-19 Deaths
Source: Viruses. 2021 Dec 3;13(12):2423. doi: 10.3390/v13122423 (PMC8703729; doi:10.3390/v13122423)
Supplement: Supplementary file 1 [file viruses-13-02423-s001.zip]

Archive with 3 entries (3 files):
- 1_Calculo_datos_total_olas_publicar.R
- 2_Mapa_publicar.R
- FigureS1.png
